# Supplementary material for: An fMRI-Neuronavigated Chronometric TMS Investigation of V5 and Intraparietal Cortex in Motion Driven Attention
Source: Front Hum Neurosci. 2018 Jan 4;11:638. doi: 10.3389/fnhum.2017.00638 (PMC5758491; doi:10.3389/fnhum.2017.00638)
Supplement: Supplementary file 2 [file Data_Sheet_2.XLSX]

## Sheet: Sheet1
RAW ACCURACY DATA (PERCENT CORRECT) PER TMS SITE AND SOA
	MIPS							PIPS							V5
Partic_ID	mIPS_0	mIPS_30	mIPS_60	mIPS_90	mIPS_120	mIPS_150	mIPS_180	pIPS_0	pIPS_30	pIPS_60	pIPS_90	pIPS_120	pIPS_150	pIPS_180	V5_0	V5_30	V5_60	V5_90	V5_120	V5_150	V5_180
P01	62.5	50	43.75	75	81.25	62.5	75	56.25	81.25	81.25	62.5	43.75	75	68.75	81.25	68.75	87.5	56.25	62.5	75	68.75
P02	81.25	75	68.75	62.5	62.5	56.25	75	75	75	81.25	81.25	87.5	56.25	62.5	62.5	43.75	75	56.25	68.75	56.25	62.5
P03	75	68.75	75	81.25	75	75	81.25	68.75	68.75	81.25	93.75	93.75	93.75	75	62.5	81.25	81.25	81.25	87.5	68.75	68.75
P04	68.75	81.25	81.25	100	81.25	43.75	75	81.25	56.25	93.75	93.75	81.25	87.5	62.5	62.5	81.25	81.25	81.25	81.25	56.25	87.5
P05	93.75	81.25	87.5	93.75	93.75	87.5	93.75	87.5	87.5	100	87.5	87.5	87.5	87.5	87.5	56.25	93.75	75	93.75	75	50
P06	81.25	81.25	81.25	75	93.75	87.5	87.5	81.25	87.5	87.5	100	87.5	87.5	87.5	75	50	56.25	62.5	75	62.5	75
P07	56.25	56.25	31.25	43.75	43.75	37.5	62.5	37.5	56.25	50	56.25	62.5	37.5	62.5	37.5	50	37.5	43.75	68.75	43.75	43.75
P08	43.75	62.5	62.5	62.5	56.25	62.5	75	56.25	37.5	68.75	56.25	81.25	62.5	75	75	68.75	56.25	75	68.75	87.5	66.6667
P09	93.3333	76.9231	92.8571	93.3333	100	86.6667	91.6667	81.25	87.5	87.5	87.5	87.5	100	100	75	93.75	81.25	81.25	81.25	93.75	75
mean	70.3125	69.5312	66.4062	74.2188	73.4375	64.0625	78.125	67.9688	68.75	80.4688	78.9062	78.125	73.4375	72.6562	67.9688	62.5	71.0938	66.4062	75.7812	65.625	65.3646
stdev	15.9344	12.2463	19.7466	14.9217	17.9129	18.5254	9.44911	12.0221	12.0221	8.83883	12.9603	16.7038	19.6935	10.5314	15.468	14.5621	19.1731	13.749	10.7931	13.7743	13.7264
stderror	5.63367	4.32972	6.98147	5.27561	6.33315	6.54973	3.34077	4.25046	4.25046	3.125	4.58215	5.90569	6.96271	3.7234	5.46875	5.14847	6.7787	4.861	3.81592	4.86996	4.85302
NORMALIZED ACCURACY DATA
	MIPS							PIPS							V5							NO TMS
Partic_ID	mIPS_0	mIPS_30	mIPS_60	mIPS_90	mIPS_120	mIPS_150	mIPS_180	pIPS_0	pIPS_30	pIPS_60	pIPS_90	pIPS_120	pIPS_150	pIPS_180	V5_0	V5_30	V5_60	V5_90	V5_120	V5_150	V5_180	Top left	Bottom left	Top right	Bottom right
P01	-0.12901	-1.03208	-1.48361	0.774059	1.22559	-0.12901	0.774059	-0.774059	1.03208	1.03208	-0.322525	-1.67713	0.580544	0.12901	0.914552	-0.249423	1.49654	-1.4134	-0.831411	0.332564	-0.249423	75	62.5	100	62.5
P02	1.41421	0.707107	0	-0.707107	-0.707107	-1.41421	0.707107	0.080582	0.080582	0.644658	0.644658	1.20873	-1.61165	-1.04757	0.178174	-1.69266	1.42539	-0.445435	0.801784	-0.445435	0.178174	75	87.5	75	75
P03	-0.20702	-1.65616	-0.20702	1.24212	-0.20702	-0.20702	1.24212	-1.14932	-1.14932	-0.076621	0.996078	0.996078	0.996078	-0.612971	-1.46385	0.58554	0.58554	0.58554	1.26867	-0.78072	-0.78072	37.5	87.5	75	37.5
P04	-0.417976	0.313482	0.313482	1.41067	0.313482	-1.88089	-0.052247	0.121046	-1.57359	0.968364	0.968364	0.121046	0.544705	-1.14993	-1.14932	0.459728	0.459728	0.459728	0.459728	-1.68567	0.996078	50	100	62.5	87.5
P05	0.726273	-1.81568	-0.544705	0.726273	0.726273	-0.544705	0.726273	-0.377964	-0.377964	2.26779	-0.377964	-0.377964	-0.377964	-0.377964	0.664558	-1.12464	1.0224	-0.05112	1.0224	-0.05112	-1.48248	75	87.5	75	87.5
P06	-0.439155	-0.439155	-0.439155	-1.46385	1.61024	0.58554	0.58554	-1.27022	-0.158777	-0.158777	2.0641	-0.158777	-0.158777	-0.158777	0.971008	-1.50065	-0.882735	-0.26482	0.971008	-0.26482	0.971008	75	37.5	87.5	87.5
P07	0.78811	0.78811	-1.4186	-0.315244	-0.315244	-0.866921	1.33979	-1.34112	0.419099	-0.16764	0.419099	1.00584	-1.34112	1.00584	-0.831411	0.332564	-0.831411	-0.249423	2.07853	-0.249423	-0.249423	50	87.5	62.5	100
P08	-1.81433	0.190982	0.190982	0.190982	-0.477455	0.190982	1.52786	-0.433013	-1.73205	0.433013	-0.433013	1.29904	0	0.866025	0.40389	-0.248548	-1.55342	0.40389	-0.248548	1.70877	-0.466027	50	75	62.5	75
P09	0.163028	-1.83406	0.448327	0.448327	1.30422	-0.692868	0.163028	-1.25988	-0.377964	-0.377964	-0.377964	-0.377964	1.38587	1.38587	-1.02564	1.36753	-0.227921	-0.227921	-0.227921	1.36753	-1.02564	100	87.5	75	62.5
mean	0.00934822	-0.530828	-0.348922	0.256248	0.385887	-0.551012	0.77928	-0.711549	-0.426434	0.507211	0.39787	0.226544	0.00196589	0.00439211	-0.148672	-0.230061	0.166012	-0.133662	0.588248	-0.00759233	-0.234273	65.2778	79.1667	75	75
stdev	0.928254	1.08289	0.705866	0.938631	0.862533	0.772365	0.525064	0.582477	0.916431	0.83931	0.861261	0.989246	1.00689	0.912576	0.963317	1.03467	1.09307	0.606172	0.898805	1.0419	0.842143	19.5434	18.75	12.5	18.75
QUARTILES AND UPPER AND LOWER LIMITS OF NORMALIZED ACCURACY DATA
	mIPS_0	mIPS_30	mIPS_60	mIPS_90	mIPS_120	mIPS_150	mIPS_180	pIPS_0	pIPS_30	pIPS_60	pIPS_90	pIPS_120	pIPS_150	pIPS_180	V5_0	V5_30	V5_60	V5_90	V5_120	V5_150	V5_180	Top left	Bottom left	Top right	Bottom right
Q1	-0.417976	-1.65616	-0.544705	-0.315244	-0.315244	-0.866921	0.58554	-1.25988	-1.14932	-0.158777	-0.377964	-0.377964	-0.377964	-0.612971	-1.02564	-1.12464	-0.831411	-0.26482	-0.227921	-0.445435	-0.78072	50	75	62.5	62.5
Q3	0.726273	0.313482	0.190982	0.774059	1.22559	-0.12901	1.24212	-0.377964	0.080582	0.968364	0.968364	1.00584	0.580544	0.866025	0.664558	0.459728	1.0224	0.40389	1.0224	0.332564	0.178174	75	87.5	75	87.5
Q4	1.41421	0.78811	0.448327	1.41067	1.61024	0.58554	1.52786	0.121046	1.03208	2.26779	2.0641	1.29904	1.38587	1.38587	0.971008	1.36753	1.49654	0.58554	2.07853	1.70877	0.996078	100	100	100	100
Interquartile range	1.14425	1.96964	0.735687	1.0893	1.54084	0.737911	0.656578	0.881918	1.2299	1.12714	1.34633	1.3838	0.958508	1.479	1.6902	1.58437	1.85381	0.66871	1.25032	0.777999	0.958894	25	12.5	12.5	25
median	-0.12901	-0.439155	-0.20702	0.448327	0.313482	-0.544705	0.726273	-0.774059	-0.377964	0.433013	0.419099	0.121046	0	-0.158777	0.178174	-0.248548	0.459728	-0.227921	0.801784	-0.249423	-0.249423	75	87.5	75	75
upper_limit	2.44265	3.26794	1.29451	2.40801	3.53685	0.977856	2.22698	0.944913	1.92544	2.65908	2.98786	3.08154	2.01831	3.08452	3.19986	2.83628	3.80311	1.40696	2.89787	1.49956	1.61651	112.5	106.25	93.75	125
lower_limit	-2.13435	-4.61062	-1.64824	-1.9492	-2.6265	-1.97379	-0.399327	-2.58276	-2.99418	-1.84949	-2.39746	-2.45367	-1.81573	-2.83146	-3.56095	-3.50118	-3.61212	-1.26789	-2.1034	-1.61243	-2.21906	12.5	56.25	43.75	25
upper_extreme	4.15902	6.2224	2.39804	4.04197	5.84811	2.08472	3.21185	2.26779	3.77029	4.34979	5.00735	5.15724	3.45607	5.30301	5.73517	5.21282	6.58382	2.41002	4.77335	2.66656	3.05486	150	125	112.5	162.5
lower_extreme	-5.91373	-9.01571	-3.43521	-5.81337	-9.00032	-2.34803	-5.1531	-2.71369	-4.74423	-5.70944	-6.89947	-7.94558	-4.66905	-7.86769	-8.62858	-7.1413	-9.91279	-3.63533	-6.6151	-2.78992	-3.85347	-237.5	-218.75	-181.25	-275
OUTLIERS (extreme in pink)
Partic_ID	mIPS_0	mIPS_30	mIPS_60	mIPS_90	mIPS_120	mIPS_150	mIPS_180	pIPS_0	pIPS_30	pIPS_60	pIPS_90	pIPS_120	pIPS_150	pIPS_180	V5_0	V5_30	V5_60	V5_90	V5_120	V5_150	V5_180	Top left	Bottom left	Top right	Bottom right
P01																		-1.4134						100
P02
P03
P04																				-1.68567
P05
P06																							37.5
P07
P08																				1.70877
P09
NORMALIZED ACCURACY DATA ADJUSTED FOR OUTLIERS (REPORTED)
Partic_ID	mIPS_0	mIPS_30	mIPS_60	mIPS_90	mIPS_120	mIPS_150	mIPS_180	pIPS_0	pIPS_30	pIPS_60	pIPS_90	pIPS_120	pIPS_150	pIPS_180	V5_0	V5_30	V5_60	V5_90	V5_120	V5_150	V5_180	Top left	Bottom left	Top right	Bottom right
P01	-0.12901	-1.03208	-1.48361	0.774059	1.22559	-0.12901	0.774059	-0.774059	1.03208	1.03208	-0.322525	-1.67713	0.580544	0.12901	0.914552	-0.249423	1.49654	-1.26789	-0.831411	0.332564	-0.249423	75	62.5	93.75	62.5
P02	1.41421	0.707107	0	-0.707107	-0.707107	-1.41421	0.707107	0.080582	0.080582	0.644658	0.644658	1.20873	-1.61165	-1.04757	0.178174	-1.69266	1.42539	-0.445435	0.801784	-0.445435	0.178174	75	87.5	75	75
P03	-0.20702	-1.65616	-0.20702	1.24212	-0.20702	-0.20702	1.24212	-1.14932	-1.14932	-0.076621	0.996078	0.996078	0.996078	-0.612971	-1.46385	0.58554	0.58554	0.58554	1.26867	-0.78072	-0.78072	37.5	87.5	75	37.5
P04	-0.417976	0.313482	0.313482	1.41067	0.313482	-1.88089	-0.052247	0.121046	-1.57359	0.968364	0.968364	0.121046	0.544705	-1.14993	-1.14932	0.459728	0.459728	0.459728	0.459728	-1.61243	0.996078	50	100	62.5	87.5
P05	0.726273	-1.81568	-0.544705	0.726273	0.726273	-0.544705	0.726273	-0.377964	-0.377964	2.26779	-0.377964	-0.377964	-0.377964	-0.377964	0.664558	-1.12464	1.0224	-0.05112	1.0224	-0.05112	-1.48248	75	87.5	75	87.5
P06	-0.439155	-0.439155	-0.439155	-1.46385	1.61024	0.58554	0.58554	-1.27022	-0.158777	-0.158777	2.0641	-0.158777	-0.158777	-0.158777	0.971008	-1.50065	-0.882735	-0.26482	0.971008	-0.26482	0.971008	75	56.25	87.5	87.5
P07	0.78811	0.78811	-1.4186	-0.315244	-0.315244	-0.866921	1.33979	-1.34112	0.419099	-0.16764	0.419099	1.00584	-1.34112	1.00584	-0.831411	0.332564	-0.831411	-0.249423	2.07853	-0.249423	-0.249423	50	87.5	62.5	100
P08	-1.81433	0.190982	0.190982	0.190982	-0.477455	0.190982	1.52786	-0.433013	-1.73205	0.433013	-0.433013	1.29904	0	0.866025	0.40389	-0.248548	-1.55342	0.40389	-0.248548	1.49956	-0.466027	50	75	62.5	75
P09	0.163028	-1.83406	0.448327	0.448327	1.30422	-0.692868	0.163028	-1.25988	-0.377964	-0.377964	-0.377964	-0.377964	1.38587	1.38587	-1.02564	1.36753	-0.227921	-0.227921	-0.227921	1.36753	-1.02564	100	87.5	75	62.5
mean	0.00934822	-0.530828	-0.348922	0.256248	0.385887	-0.551012	0.77928	-0.711549	-0.426434	0.507211	0.39787	0.226544	0.00196589	0.00439211	-0.148672	-0.230061	0.166012	-0.117494	0.588248	-0.0226998	-0.234273	65.2778	81.25	74.3056	75
sterror	0.309418	0.360964	0.235289	0.312877	0.287511	0.257455	0.175021	0.194159	0.305477	0.27977	0.287087	0.329749	0.335629	0.304192	0.321106	0.344891	0.364356	0.189515	0.299602	0.328456	0.280714	6.51447	4.65847	3.67465	6.25
stdev	0.928254	1.08289	0.705866	0.938631	0.862533	0.772365	0.525064	0.582477	0.916431	0.83931	0.861261	0.989246	1.00689	0.912576	0.963317	1.03467	1.09307	0.568544	0.898805	0.985369	0.842143	19.5434	13.9754	11.024	18.75
95% Confidence Interval	0.713518	0.832383	0.542575	0.721495	0.663	0.593692	0.403599	0.44773	0.70443	0.64515	0.662023	0.7604	0.77396	0.701467	0.740469	0.79532	0.840205	0.437021	0.690881	0.75742	0.647327	15.0224	10.7424	8.47375	14.4125

## Sheet: Sheet2
P01	-0.12901	-1.03208	0.774059	0.774059	-1.03208	-1.03208	-0.12901	-1.93515	-1.93515	-0.12901	-1.48361	-1.93515	-1.03208	-1.03208	-1.93515	0.774059	-0.12901	-0.12901	1.67713	1.67713	1.22559	2.5802	-0.12901	-0.12901	2.5802	-0.12901	0.774059	-1.03208	-1.03208	0.774059	0.774059	-0.12901	0.774059	1.67713	0.774059	-0.774059	-0.322525	-1.22559	-1.22559	-0.322525	1.03208	0.580544	0.580544	1.48361	1.48361	1.03208	1.48361	-0.322525	0.580544
P02	1.41421	2.12132	0.707107	0.707107	2.12132	0.707107	-0.707107	2.12132	2.12132	-0.707107	0	-2.12132	0.707107	2.12132	-0.707107	-0.707107	-2.12132	-0.707107	0.707107	-0.707107	-0.707107	-2.12132	-0.707107	0.707107	-0.707107	-1.41421	-2.12132	-2.12132	-0.707107	-0.707107	0.707107	-0.707107	2.12132	2.12132	-0.707107	0.080582	0.080582	0.080582	0.080582	0.080582	0.080582	-2.17572	-1.04757	2.13156	1.20873	0.644658	1.20873	0.080582	0.080582
P03	-0.20702	-3.10529	-0.20702	2.69126	-0.20702	-1.65616	1.77784	-6.00357	-6.00357	2.30938	-0.20702	-0.20702	-3.10529	-0.20702	2.69126	1.24212	2.69126	-3.10529	-0.20702	4.82706	-0.20702	2.69126	-3.10529	-3.10529	2.69126	-0.20702	5.11713	2.67323	-4.07438	-3.10529	1.24212	2.69126	-0.20702	-0.20702	2.69126	-1.14932	-0.612971	0.459728	-1.68567	-1.71114	-1.14932	-0.612971	-0.612971	-1.68567	-1.68567	-0.076621	1.53243	0.459728	-1.68567
P04	-0.417976	-0.052247	-0.052247	-0.783706	-0.783706	0.313482	0.679212	-0.052247	-0.052247	0.679212	0.313482	-0.052247	0.679212	0.679212	-0.052247	1.41067	1.41067	1.41067	1.41067	1.41067	0.313482	0.679212	0.679212	-0.052247	-0.052247	-1.88089	-2.24662	-1.51516	-1.51516	-2.24662	-0.052247	-0.052247	0.679212	-0.052247	-0.783706	0.121046	-0.302614	0.544705	0.544705	-0.302614	-1.57359	-2.84457	-0.302614	-0.302614	-2.84457	0.968364	1.39202	1.39202	0.544705
P05	0.726273	1.99725	-0.544705	-0.544705	1.99725	-1.81568	-0.544705	-3.08666	-3.08666	-0.544705	-0.544705	1.99725	-3.08666	-3.08666	1.99725	0.726273	1.99725	1.99725	-0.544705	-0.544705	0.726273	-0.544705	-0.544705	1.99725	1.99725	-0.544705	-0.544705	1.99725	-0.544705	-3.08666	0.726273	1.99725	1.99725	-0.544705	-0.544705	-0.377964	-3.02372	-0.377964	2.03985	-0.377964	-0.377964	2.26779	-0.377964	-3.02372	-0.377964	2.26779	2.26779	2.26779	2.26779
P08	-0.439155	-1.46385	0.58554	0.58554	-1.46385	-0.439155	-1.46385	-1.46385	0.58554	0.58554	-0.439155	-1.46385	0.58554	0.58554	-1.46385	-1.46385	-3.51324	-1.46385	0.58554	-1.46385	1.61024	0.58554	0.58554	2.63493	2.63493	0.58554	0.58554	-1.46385	0.58554	2.63493	0.58554	-1.46385	-1.46385	2.63493	2.63493	-1.27022	-2.38165	-0.158777	-0.158777	-1.71114	-0.158777	-0.158777	-2.38165	-0.158777	2.0641	-0.158777	-0.158777	2.0641	-0.158777
P09	0.78811	-0.866921	1.33979	2.44314	0.236433	0.78811	-0.866921	0.236433	2.44314	1.33979	-1.4186	-3.07363	-0.866921	0.236433	-1.97028	-0.315244	-3.07363	0.236433	2.44314	-0.866921	-0.315244	2.44314	1.33979	-3.07363	-1.97028	-0.866921	-3.07363	-0.866921	1.33979	-0.866921	1.33979	0.236433	1.33979	2.44314	1.33979	-1.34112	-2.51459	-2.51459	-0.16764	-0.16764	0.419099	1.00584	2.17931	-0.16764	-1.34112	-0.16764	-1.34112	1.00584	1.00584
P10	-1.81433	-1.14589	-2.42242	-2.48277	-1.14589	0.190982	0.190982	0.190982	0.190982	0.190982	0.190982	1.52786	-2.48277	-1.14589	2.86473	0.190982	0.190982	1.52786	0.190982	-1.14589	-0.477455	0.190982	2.86473	-1.14589	-3.81964	0.190982	0.190982	0.190982	0.190982	0.190982	1.52786	1.52786	4.20161	1.52786	-1.14589	-0.433013	-0.866025	0	0	-0.866025	-1.73205	-2.59808	-1.73205	-0.866025	-1.73205	0.433013	0	0	0.866025
Pilot	0.163028	1.30422	-0.978167	-0.978167	1.30422	-1.83406	-0.978167	-3.26056	-2.68996	-0.40757	0.448327	1.30422	-0.40757	-0.40757	1.30422	0.448327	1.30422	-0.40757	-0.40757	1.30422	1.30422	1.30422	1.30422	1.30422	1.30422	-0.692868	1.30422	-0.978167	-2.68996	-0.40757	0.163028	1.30422	-0.978167	-0.978167	1.30422	-1.25988	1.38587	-2.1418	-3.18486	-0.377964	-0.377964	1.38587	1.38587	-2.1418	-2.1418	-0.377964	-0.377964	1.38587	-0.377964
[truncated: 61 more columns]

## Sheet: Sheet3
Partic_ID		0	30	60	90	120	150	180	confidence intervals
AVERAGE	aips all	0.00934822	-0.530828	-0.348922	0.256248	0.385887	-0.551012	0.77928	0.606448	0.707477	0.461157	0.613228	0.563511	0.504603	0.343036
	aips left	-0.249277	-0.226859	-0.447098	-0.138091	0.867614	-0.00159417	0.600534	1.14446	0.647575	1.18018	1.48072	1.04411	1.6029	0.886797									aips left	-0.249277	-0.226859	-0.447098	-0.138091	0.867614	-0.00159417	0.600534	1.14446	0.647575	1.18018	1.48072	1.04411	1.6029	0.886797
	aips right	0.267973	-0.936289	-0.250746	0.650586	-0.0958406	-0.938565	0.958027	1.08438	1.78191	0.949817	0.667353	1.33637	1.08931	0.912246									pips left	-0.95085	-0.350008	0.667414	0.9144	0.443225	-0.173853	-0.0298962	0.931119	1.20657	0.767783	0.792375	1.03723	0.958284	0.651845
	aips uppe	0.114075	0.368502	0.303204	0.498956	0.517621	-0.757801	0.618094	0.903704	0.642047	1.27742	1.31818	1.51636	1.22324	0.96811									v5 left	-0.0815773	-0.422164	0.121026	-0.141039	0.284884	-0.646645	0.108766	1.10486	1.20665	1.11536	1.09213	1.04369	1.16505	0.942029
	aips lower	-0.0886742	-1.47259	-1.00105	-0.0711801	0.254153	-0.346226	0.940467	0.742516	1.58637	1.02268	1.05325	1.09277	1.0786	1.13583									aips right	0.267973	-0.936289	-0.250746	0.650586	-0.0958406	-0.938565	0.958027	1.08438	1.78191	0.949817	0.667353	1.33637	1.08931	0.912246
	pips all	-0.711549	-0.426434	0.507211	0.39787	0.226544	0.00196589	0.00439211	0.380544	0.598724	0.548339	0.56268	0.646295	0.657821	0.596205									pips right	-0.41749	-0.525674	0.347008	-0.114038	0.00986378	0.177785	0.0386802	0.964498	1.0766	0.710839	1.12507	1.27782	0.946633	1.12466
	pips left	-0.95085	-0.350008	0.667414	0.9144	0.443225	-0.173853	-0.0298962	0.931119	1.20657	0.767783	0.792375	1.03723	0.958284	0.651845									v5 right	-0.215766	0.102344	0.210998	-0.293018	0.891613	0.590078	-0.577312	0.542873	0.426606	1.06945	0.557086	1.05863	0.73404	1.16165
	pips right	-0.41749	-0.525674	0.347008	-0.114038	0.00986378	0.177785	0.0386802	0.964498	1.0766	0.710839	1.12507	1.27782	0.946633	1.12466									aips uppe	0.114075	0.368502	0.303204	0.498956	0.517621	-0.757801	0.618094	0.903704	0.642047	1.27742	1.31818	1.51636	1.22324	0.96811
	pips upper	-0.639604	-0.596303	0.0884882	0.367106	0.0611291	-0.151876	0.699099	0.428417	1.15917	1.17121	0.783514	1.31968	0.97432	1.13449									pips upper	-0.639604	-0.596303	0.0884882	0.367106	0.0611291	-0.151876	0.699099	0.428417	1.15917	1.17121	0.783514	1.31968	0.97432	1.13449
	pips lower	-0.592635	-0.256566	0.925934	0.428635	0.391959	0.155808	-0.690315	0.72803	0.946597	0.605827	1.10295	1.11336	0.751909	1.2032									v5 upper	-0.0760227	-0.210616	-0.281159	-0.590612	0.478804	0.307733	-0.485055	0.758114	0.788542	0.86082	0.914628	0.413561	0.451138	1.3865
	v5 all	-0.148672	-0.230061	0.166012	-0.117494	0.588248	-0.0226998	-0.234273	0.629355	0.675975	0.714125	0.371442	0.587208	0.643762	0.55019									aips lower	-0.0886742	-1.47259	-1.00105	-0.0711801	0.254153	-0.346226	0.940467	0.742516	1.58637	1.02268	1.05325	1.09277	1.0786	1.13583
	v5 left	-0.0815773	-0.422164	0.121026	-0.141039	0.284884	-0.646645	0.108766	1.10486	1.20665	1.11536	1.09213	1.04369	1.16505	0.942029									pips lower	-0.592635	-0.256566	0.925934	0.428635	0.391959	0.155808	-0.690315	0.72803	0.946597	0.605827	1.10295	1.11336	0.751909	1.2032
	v5 right	-0.215766	0.102344	0.210998	-0.293018	0.891613	0.590078	-0.577312	0.542873	0.426606	1.06945	0.557086	1.05863	0.73404	1.16165									v5 lower	-0.221321	-0.259143	0.67735	0.323287	0.500638	-0.320386	-0.0106407	0.641471	1.1033	0.791317	0.783449	1.0313	1.28871	1.20035
	v5 upper	-0.0760227	-0.210616	-0.281159	-0.590612	0.478804	0.307733	-0.485055	0.758114	0.788542	0.86082	0.914628	0.413561	0.451138	1.3865
	v5 lower	-0.221321	-0.259143	0.67735	0.323287	0.500638	-0.320386	-0.0106407	0.641471	1.1033	0.791317	0.783449	1.0313	1.28871	1.20035
																								LEFT								RIGHT
																								UPPER								LOWER
