# Supplementary material for: An fMRI-Neuronavigated Chronometric TMS Investigation of V5 and Intraparietal Cortex in Motion Driven Attention
Source: Front Hum Neurosci. 2018 Jan 4;11:638. doi: 10.3389/fnhum.2017.00638 (PMC5758491; doi:10.3389/fnhum.2017.00638)
Supplement: Supplementary file 3 [file Data_Sheet_3.XLSX]

## Sheet: RT_all_outliers
REACTION TIME DATA PER TMS SITE AND SOA
	MIPS							PIPS							V5
Partic_ID	mIPS_0ms_corr_RT	mIPS_30ms_corr_RT	mIPS_60ms_corr_RT	mIPS_90ms_corr_RT	mIPS_120ms_corr_RT	mIPS_150ms_corr_RT	mIPS_180ms_corr_RT	pIPS_0ms_corr_RT	pIPS_30ms_corr_RT	pIPS_60ms_corr_RT	pIPS_90ms_corr_RT	pIPS_120ms_corr_RT	pIPS_150ms_corr_RT	pIPS_180ms_corr_RT	V5_0ms_corr_RT	V5_30ms_corr_RT	V5_60ms_corr_RT	V5_90ms_corr_RT	V5_120ms_corr_RT	V5_150ms_corr_RT	V5_180ms_corr_RT
P01	0.77323	0.828312	0.7389	0.835058	0.772192	0.82655	1.02725	1.01457	0.886608	1.04592	0.90845	0.893786	0.851833	0.953527	0.755831	0.888355	0.813914	0.897789	0.87157	0.892242	0.987145
P02	0.813408	0.832633	0.823118	0.7965	0.88327	0.825556	0.891058	0.764308	0.840733	0.780177	0.738954	0.811629	0.832967	0.89486	0.76671	0.8487	0.823917	0.805478	0.824573	0.924	0.90853
P03	0.826725	1.12813	0.815717	0.803038	0.841933	0.723742	0.965146	0.766609	0.833418	0.791446	0.74622	0.86878	0.727513	0.793392	0.77138	0.78	0.752915	0.895715	0.785321	0.722645	0.746864
P04	0.713609	0.706746	0.727277	0.726119	0.783715	0.748143	0.793425	0.646354	0.649211	0.678173	0.657287	0.617162	0.710171	0.68783	0.73962	0.683777	0.683669	0.754577	0.723592	0.777244	0.775671
P05	0.95446	0.891685	0.937757	0.948793	0.91656	0.969964	1.03578	0.805479	0.753121	0.819894	0.822029	0.850807	0.813979	0.915207	0.889093	0.931322	0.912273	0.861725	0.933373	0.8504	1.1038
P06	0.970177	0.868677	1.02401	0.797583	0.939127	0.880564	0.873471	0.705462	0.863879	0.860171	0.867875	0.74815	0.767236	0.995236	0.882358	1.08089	1.07211	1.04194	1.15795	0.98832	1.13034
P07	0.752989	0.771433	0.65294	0.698329	0.688743	0.699833	0.80291	0.920133	0.706867	0.81575	0.801422	0.94023	1.13407	0.93363	0.775283	0.738287	0.705667	0.664543	0.760745	1.03443	0.819871
P08	0.636314	0.6863	0.69332	0.74817	0.6565	0.75156	0.747542	0.6196	0.739083	0.683345	0.688211	0.730946	0.67781	0.737758	0.619355	0.72783	0.654756	0.686375	0.666618	0.724343	0.485333
P09	0.743421	0.76291	0.810823	0.770729	0.78184	0.7722	0.420208	0.7902	0.776586	0.811529	0.768543	0.829436	0.767606	0.926325	0.748867	0.73954	0.776162	0.872462	0.950615	0.865367	0.839167
mean	0.798259	0.830758	0.802651	0.791591	0.807098	0.79979	0.839643	0.781412	0.783278	0.809601	0.777666	0.810103	0.809242	0.870863	0.772055	0.8243	0.799487	0.831178	0.852707	0.864332	0.866303
stdev	0.108437	0.131319	0.118333	0.0725415	0.0971597	0.0854351	0.18745	0.124983	0.0788263	0.107797	0.0812701	0.0979427	0.134711	0.105522	0.0799019	0.126287	0.129289	0.117752	0.14778	0.1096	0.197806
QUARTILES AND UPPER AND LOWER LIMITS
	mIPS_0ms_corr_RT	mIPS_30ms_corr_RT	mIPS_60ms_corr_RT	mIPS_90ms_corr_RT	mIPS_120ms_corr_RT	mIPS_150ms_corr_RT	mIPS_180ms_corr_RT	pIPS_0ms_corr_RT	pIPS_30ms_corr_RT	pIPS_60ms_corr_RT	pIPS_90ms_corr_RT	pIPS_120ms_corr_RT	pIPS_150ms_corr_RT	pIPS_180ms_corr_RT	V5_0ms_corr_RT	V5_30ms_corr_RT	V5_60ms_corr_RT	V5_90ms_corr_RT	V5_120ms_corr_RT	V5_150ms_corr_RT	V5_180ms_corr_RT
Q1	0.743421	0.76291	0.727277	0.74817	0.772192	0.748143	0.793425	0.705462	0.739083	0.780177	0.738954	0.74815	0.727513	0.793392	0.748867	0.738287	0.705667	0.754577	0.760745	0.777244	0.775671
Q3	0.826725	0.868677	0.823118	0.803038	0.88327	0.82655	0.965146	0.805479	0.840733	0.819894	0.822029	0.86878	0.832967	0.93363	0.775283	0.888355	0.823917	0.895715	0.933373	0.924	0.987145
Q4	0.970177	1.12813	1.02401	0.948793	0.939127	0.969964	1.03578	1.01457	0.886608	1.04592	0.90845	0.94023	1.13407	0.995236	0.889093	1.08089	1.07211	1.04194	1.15795	1.03443	1.13034
Interquartile Range	0.0833036	0.105767	0.0958413	0.0548685	0.111078	0.0784071	0.171721	0.100017	0.10165	0.0397168	0.0830747	0.12063	0.105453	0.140238	0.0264167	0.150067	0.11825	0.141138	0.172628	0.146756	0.211474
median	0.77323	0.828312	0.810823	0.7965	0.783715	0.7722	0.873471	0.766609	0.776586	0.811529	0.768543	0.829436	0.767606	0.915207	0.76671	0.78	0.776162	0.861725	0.824573	0.865367	0.839167
upper_limit	0.95168	1.02733	0.96688	0.885341	1.04989	0.944161	1.22273	0.955504	0.993208	0.879469	0.946641	1.04973	0.991147	1.14399	0.814908	1.11346	1.00129	1.10742	1.19232	1.14413	1.30436
lower_limit	0.618466	0.60426	0.583515	0.665867	0.605576	0.630532	0.535843	0.555436	0.586608	0.720602	0.614342	0.567205	0.569333	0.583034	0.709242	0.513187	0.528292	0.542869	0.501804	0.557111	0.45846
upper_extreme	1.07664	1.18598	1.11064	0.967644	1.2165	1.06177	1.48031	1.10553	1.14568	0.939044	1.07125	1.23067	1.14933	1.35434	0.854533	1.33856	1.17867	1.31913	1.45126	1.36427	1.62157
lower_extreme	0.493511	0.445609	0.439753	0.583565	0.438959	0.512921	0.278262	0.40541	0.434133	0.661026	0.48973	0.38626	0.411153	0.372677	0.669617	0.288086	0.350917	0.331162	0.242862	0.336978	0.141249
OUTLIERS (extreme in pink)
Partic_ID	mIPS_0ms_corr_RT	mIPS_30ms_corr_RT	mIPS_60ms_corr_RT	mIPS_90ms_corr_RT	mIPS_120ms_corr_RT	mIPS_150ms_corr_RT	mIPS_180ms_corr_RT	pIPS_0ms_corr_RT	pIPS_30ms_corr_RT	pIPS_60ms_corr_RT	pIPS_90ms_corr_RT	pIPS_120ms_corr_RT	pIPS_150ms_corr_RT	pIPS_180ms_corr_RT	V5_0ms_corr_RT	V5_30ms_corr_RT	V5_60ms_corr_RT	V5_90ms_corr_RT	V5_120ms_corr_RT	V5_150ms_corr_RT	V5_180ms_corr_RT
P01								1.01457		1.04592
P02
P03		1.12813
P04										0.678173
P05	0.95446			0.948793		0.969964									0.889093
P06	0.970177		1.02401												0.882358		1.07211
P07													1.13407
P08										0.683345					0.619355
P09							0.420208
RT DATA ADJUSTED FOR OUTLIERS (REPORTED)
Partic_ID	mIPS_0ms_corr_RT	mIPS_30ms_corr_RT	mIPS_60ms_corr_RT	mIPS_90ms_corr_RT	mIPS_120ms_corr_RT	mIPS_150ms_corr_RT	mIPS_180ms_corr_RT	pIPS_0ms_corr_RT	pIPS_30ms_corr_RT	pIPS_60ms_corr_RT	pIPS_90ms_corr_RT	pIPS_120ms_corr_RT	pIPS_150ms_corr_RT	pIPS_180ms_corr_RT	V5_0ms_corr_RT	V5_30ms_corr_RT	V5_60ms_corr_RT	V5_90ms_corr_RT	V5_120ms_corr_RT	V5_150ms_corr_RT	V5_180ms_corr_RT
P01	0.77323	0.828312	0.7389	0.835058	0.772192	0.82655	1.02725	0.955504	0.886608	0.879469	0.90845	0.893786	0.851833	0.953527	0.755831	0.888355	0.813914	0.897789	0.87157	0.892242	0.987145
P02	0.813408	0.832633	0.823118	0.7965	0.88327	0.825556	0.891058	0.764308	0.840733	0.780177	0.738954	0.811629	0.832967	0.89486	0.76671	0.8487	0.823917	0.805478	0.824573	0.924	0.90853
P03	0.826725	1.02733	0.815717	0.803038	0.841933	0.723742	0.965146	0.766609	0.833418	0.791446	0.74622	0.86878	0.727513	0.793392	0.77138	0.78	0.752915	0.895715	0.785321	0.722645	0.746864
P04	0.713609	0.706746	0.727277	0.726119	0.783715	0.748143	0.793425	0.646354	0.649211	0.720602	0.657287	0.617162	0.710171	0.68783	0.73962	0.683777	0.683669	0.754577	0.723592	0.777244	0.775671
P05	0.95168	0.891685	0.937757	0.885341	0.91656	0.944161	1.03578	0.805479	0.753121	0.819894	0.822029	0.850807	0.813979	0.915207	0.814908	0.931322	0.912273	0.861725	0.933373	0.8504	1.1038
P06	0.95168	0.868677	0.96688	0.797583	0.939127	0.880564	0.873471	0.705462	0.863879	0.860171	0.867875	0.74815	0.767236	0.995236	0.814908	1.08089	1.00129	1.04194	1.15795	0.98832	1.13034
P07	0.752989	0.771433	0.65294	0.698329	0.688743	0.699833	0.80291	0.920133	0.706867	0.81575	0.801422	0.94023	0.991147	0.93363	0.775283	0.738287	0.705667	0.664543	0.760745	1.03443	0.819871
P08	0.636314	0.6863	0.69332	0.74817	0.6565	0.75156	0.747542	0.6196	0.739083	0.720602	0.688211	0.730946	0.67781	0.737758	0.709242	0.72783	0.654756	0.686375	0.666618	0.724343	0.485333
P09	0.743421	0.76291	0.810823	0.770729	0.78184	0.7722	0.535843	0.7902	0.776586	0.811529	0.768543	0.829436	0.767606	0.926325	0.748867	0.73954	0.776162	0.872462	0.950615	0.865367	0.839167
mean	0.795895	0.819558	0.796304	0.784541	0.807098	0.796923	0.852492	0.77485	0.783278	0.79996	0.777666	0.810103	0.793362	0.870863	0.766305	0.8243	0.791618	0.831178	0.852707	0.864332	0.866303
sterror	0.0347891	0.034769	0.0352827	0.018903	0.0323866	0.0264057	0.0521725	0.0373654	0.0262754	0.0181762	0.02709	0.0326476	0.0312886	0.0351741	0.011312	0.0420957	0.0371875	0.0392505	0.04926	0.0365332	0.0659353
stdev	0.104367	0.104307	0.105848	0.056709	0.0971597	0.0792171	0.156517	0.112096	0.0788263	0.0545286	0.0812701	0.0979427	0.0938657	0.105522	0.033936	0.126287	0.111563	0.117752	0.14778	0.1096	0.197806
Morey 95% Confidence Interval	0.0331578	0.0547454	0.0457086	0.0377164	0.0354317	0.0429689	0.0919584	0.0460754	0.0565687	0.0271719	0.0298762	0.0430649	0.0496923	0.0421919	0.0657062	0.040844	0.0208264	0.0557673	0.0485179	0.079384	0.0861166

## Sheet: Sheet2
	left	right	top	bottom
0	0.827749	0.77186	0.81635	0.782982
30	0.78653	0.870253	0.838241	0.831506
60	0.807481	0.799174	0.834093	0.773885
90	0.788726	0.797354	0.833237	0.749081
120	0.824016	0.796842	0.831519	0.78608
150	0.799243	0.801735	0.772201	0.825495
180	0.876157	0.909232	0.906245	0.886935
stderror	0.0432018	0.0340562	0.0260038	0.0512831
	0.049517	0.0426373	0.0421613	0.0657198
	0.0538546	0.0336731	0.0486833	0.0319435
	0.0253515	0.0399253	0.0243565	0.0341645
	0.0410135	0.0270209	0.0348967	0.0410745
	0.032851	0.0285178	0.0193517	0.0384499
	0.0317147	0.0428485	0.0274898	0.0449129

## Sheet: Sheet1
	aIPS_0ms_RT	aIPS_30ms_RT	aIPS_60ms_RT	aIPS_90ms_RT	aIPS_120ms_RT	aIPS_150ms_RT	aIPS_180ms_RT	pIPS_0ms_RT	pIPS_30ms_RT	pIPS_60ms_RT	pIPS_90ms_RT	pIPS_120ms_RT	pIPS_150ms_RT	pIPS_180ms_RT	V5_0ms_RT	V5_30ms_RT	V5_60ms_RT	V5_90ms_RT	V5_120ms_RT	V5_150ms_RT	V5_180ms_RT
P01	0.77323	0.828312	0.7389	0.835058	0.772192	0.82655	1.02725	0.955504	0.886608	0.879469	0.90845	0.893786	0.851833	0.953527	0.755831	0.888355	0.813914	0.897789	0.87157	0.892242	0.987145
P02	0.813408	0.832633	0.823118	0.7965	0.88327	0.825556	0.891058	0.764308	0.840733	0.780177	0.738954	0.811629	0.832967	0.89486	0.76671	0.8487	0.823917	0.805478	0.824573	0.924	0.90853
P03	0.826725	1.02733	0.815717	0.803038	0.841933	0.723742	0.965146	0.766609	0.833418	0.791446	0.74622	0.86878	0.727513	0.793392	0.77138	0.78	0.752915	0.895715	0.785321	0.722645	0.746864
P04	0.713609	0.706746	0.727277	0.726119	0.783715	0.748143	0.793425	0.646354	0.649211	0.720602	0.657287	0.617162	0.710171	0.68783	0.73962	0.683777	0.683669	0.754577	0.723592	0.777244	0.775671
P05	0.95168	0.891685	0.937757	0.885341	0.91656	0.944161	1.03578	0.805479	0.753121	0.819894	0.822029	0.850807	0.813979	0.915207	0.814908	0.931322	0.912273	0.861725	0.933373	0.8504	1.1038
P08	0.95168	0.868677	0.96688	0.797583	0.939127	0.880564	0.873471	0.705462	0.863879	0.860171	0.867875	0.74815	0.767236	0.995236	0.814908	1.08089	1.00129	1.04194	1.15795	0.98832	1.13034
P09	0.752989	0.771433	0.65294	0.698329	0.688743	0.699833	0.80291	0.920133	0.706867	0.81575	0.801422	0.94023	0.991147	0.93363	0.775283	0.738287	0.705667	0.664543	0.760745	1.03443	0.819871
P10	0.636314	0.6863	0.69332	0.74817	0.6565	0.75156	0.747542	0.6196	0.739083	0.720602	0.688211	0.730946	0.67781	0.737758	0.709242	0.72783	0.654756	0.686375	0.666618	0.724343	0.485333
Pilot	0.743421	0.76291	0.810823	0.770729	0.78184	0.7722	0.535843	0.7902	0.776586	0.811529	0.768543	0.829436	0.767606	0.926325	0.748867	0.73954	0.776162	0.872462	0.950615	0.865367	0.839167
